# Supplementary material for: Small RNA sequencing analysis of exosomes derived from umbilical plasma in IUGR lambs
Source: Commun Biol. 2023 Sep 15;6:943. doi: 10.1038/s42003-023-05276-1 (PMC10504244; doi:10.1038/s42003-023-05276-1)
Supplement: Supplementary file 4 — Supplementary Data 1 [file 42003_2023_5276_MOESM4_ESM.xlsx]

## Sheet: Figure 1
	Jan						Feb						Mar						Jun						Jul						Aug
	Td	Tw	ambient temperature	humidity	effective temperature	THI	Td	Tw	ambient temperature	humidity	effective temperature	THI	Td	Tw	ambient temperature	humidity	effective temperature	THI	Td	Tw	ambient temperature	humidity	effective temperature	THI	Td	Tw	ambient temperature	humidity	effective temperature	THI	Td	Tw	ambient temperature	humidity	effective temperature	THI
1	11	8.52	11	0.73	9.388	54.6544	6	3.71	6	0.73	4.5115	47.5912	18	17.37	18	0.94	17.5905	66.0664	29	27.52	29	0.89	28.038	81.2944	31	28.75	31	0.84	29.5375	83.62	35	31.82	35	0.8	32.933	88.7104
2	12	10.34	12	0.82	10.921	56.6848	5	3.57	5	0.82	4.0705	46.7704	14	10.73	14	0.67	11.8745	58.4056	32	28.9	32	0.79	29.985	84.448	31	29.44	31	0.89	29.986	84.1168	37	34.57	37	0.85	35.4205	92.1304
3	13	11.47	13	0.83	12.0055	58.2184	7	6.4	7	0.92	6.61	50.248	18	15.23	18	0.75	16.1995	64.5256	27	25.09	27	0.86	25.7585	78.1048	32	30.38	32	0.89	30.947	85.5136	37	35.4	37	0.9	35.96	92.728
4	12	9.11	12	0.67	10.1215	55.7992	8	5.67	8	0.73	6.4855	50.4424	19	18.21	19	0.92	18.4865	67.3912	29	27.32	29	0.87	27.908	81.1504	34	32.49	34	0.9	33.0185	88.4728	37	36.22	37	0.95	36.493	93.3184
5	9	6.43	9	0.71	7.3295	51.7096	6	4.02	6	0.78	4.713	47.8144	14	12.78	14	0.88	13.207	59.8816	16	15.7	16	0.97	15.805	63.424	34	32.97	34	0.93	33.3305	88.8184	39	38.19	39	0.95	38.4735	96.1768
6	9	7.17	9	0.79	7.8105	52.2424	7	3.41	7	0.59	4.6665	48.0952	11	7.53	11	0.62	8.7445	53.9416	30	29.01	30	0.93	29.3565	83.0872	35	33.6	35	0.91	34.09	89.992	37	34.57	37	0.85	35.4205	92.1304
7	10	7.92	10	0.76	8.648	53.5024	4	3.92	4	0.99	3.948	46.3024	13	11.87	13	0.88	12.2655	58.5064	27	25.07	27	0.86	25.7455	78.0904	35	33.46	35	0.9	33.999	89.8912	38	36.38	38	0.9	36.947	94.1536
8	9	7.19	9	0.79	7.8235	52.2568	7	6.65	7	0.96	6.7725	50.428	19	17.22	19	0.84	17.843	66.6784	28	23.14	28	0.67	24.841	77.4208	35	33.33	35	0.89	33.9145	89.7976	38	33.75	38	0.75	35.2375	92.26
9	8	6.05	8	0.78	6.7325	50.716	6	4.57	6	0.82	5.0705	48.2104	20	15.92	20	0.66	17.348	66.4624	29	24.61	29	0.7	26.1465	79.1992	35	32.65	35	0.85	33.4725	89.308	38	34.08	38	0.78	35.452	92.4976
10	8	6.92	8	0.86	7.298	51.3424	7	5.8	7	0.86	6.22	49.816	21	19.51	21	0.87	20.0315	69.7672	28	24.38	28	0.74	25.647	78.3136	37	33.72	37	0.8	34.868	91.5184	39	35.61	39	0.8	36.7965	94.3192
11	5	4.16	5	0.9	4.454	47.1952	7	6.16	7	0.9	6.454	50.0752	26	24.7	26	0.9	25.155	77.104	27	23.4	27	0.74	24.66	76.888	38	36.91	38	0.93	37.2915	94.5352	39	35.82	39	0.81	36.933	94.4704
12	9	5.69	9	0.64	6.8485	51.1768	10	8.61	10	0.83	9.0965	53.9992	27	26.11	27	0.92	26.4215	78.8392	24	21.94	24	0.83	22.661	73.6768	39	37.68	39	0.92	38.142	95.8096	38	36.53	38	0.91	37.0445	94.2616
13	6	3.41	6	0.7	4.3165	47.3752	9	8.37	9	0.92	8.5905	53.1064	24	23.82	24	0.98	23.883	75.0304	25	23.73	25	0.9	24.1745	75.6856	40	39.76	40	0.98	39.844	98.0272	40	37.61	40	0.86	38.4465	96.4792
14	7	3.61	7	0.41	4.7965	48.2392	13	11.34	13	0.82	11.921	58.1248	27	26.44	27	0.96	26.636	79.0768	28	27.82	28	0.91	27.883	80.7904	39	37.5	39	0.91	38.025	95.68	39	34.55	39	0.74	36.1075	93.556
15	10	8.73	10	0.85	9.1745	54.0856	7	5.37	7	0.82	5.9405	49.5064	23	20.62	23	0.81	21.453	72.0064	32	29.8	32	0.86	30.57	85.096	35	33.46	35	0.9	33.999	89.8912	39	34.68	39	0.75	36.192	93.6496
16	10	7.66	10	0.72	8.479	53.3152	7	5.01	7	0.77	5.7065	49.2472	27	25.44	27	0.87	25.986	78.3568	34	31.91	34	0.87	32.6415	88.0552	33	31.07	33	0.88	31.7455	86.7304	37	34.71	37	0.86	35.5115	92.2312
17	10	6.99	10	0.66	8.0435	52.8328	4	1.11	4	0.68	2.1215	44.2792	16	15.9	16	0.99	15.935	63.568	33	27.89	33	0.68	29.6785	84.4408	34	31.06	34	0.81	32.089	87.4432	34	31.55	34	0.84	32.4075	87.796
18	11	8.51	11	0.72	9.3815	54.6472	6	5.51	6	0.94	5.6815	48.8872	13	12.33	13	0.92	12.5645	58.8376	35	28.87	35	0.63	31.0155	86.5864	31	28.04	31	0.8	29.076	83.1088	35	33.03	35	0.88	33.7195	89.5816
19	14	12.05	14	0.8	12.7325	59.356	6	5.51	6	0.94	5.6815	48.8872	11	9.77	11	0.86	10.2005	55.5544	31	29.9	31	0.93	30.285	84.448	34	31.69	34	0.85	32.4985	87.8968	39	34.98	39	0.77	36.387	93.8656
20	9	6.86	9	0.75	7.609	52.0192	4	1.01	4	0.47	2.0565	44.2072	9	8.77	9	0.97	8.8505	53.3944	31	28.17	31	0.81	29.1605	83.2024	34	31.69	34	0.85	32.4985	87.8968	36	33.9	36	0.87	34.635	90.928
21	10	7.37	10	0.69	8.2905	53.1064	8	3.87	8	0.53	5.3155	49.1464	8	7.67	8	0.96	7.7855	51.8824	32	30.21	32	0.87	30.8365	85.3912	32	30.54	32	0.9	31.051	85.6288	36	35.44	36	0.97	35.636	92.0368
22	11	10.74	11	0.98	10.831	56.2528	7	4.02	7	0.66	5.063	48.5344	10	9.66	10	0.96	9.779	54.7552	34	30.72	34	0.79	31.868	87.1984	34	32.49	34	0.9	33.0185	88.4728	39	37.36	39	0.9	37.934	95.5792
23	10	9.91	10	0.99	9.9415	54.9352	7	5.73	7	0.85	6.1745	49.7656	13	12.32	13	0.93	12.558	58.8304	33	28.84	33	0.73	30.296	85.1248	36	35.23	36	0.95	35.4995	91.8856	36	34.58	36	0.91	35.077	91.4176
24	7	6.1	7	0.89	6.415	50.032	8	6.32	8	0.71	6.908	50.9104	17	16.03	17	0.91	16.3695	64.3816	30	27.85	30	0.85	28.6025	82.252	34	33.25	34	0.95	33.5125	89.02	31	29.06	31	0.87	29.739	83.8432
25	7	5.32	7	0.81	5.908	49.4704	12	9.62	12	0.74	10.453	56.1664	19	18.89	19	0.98	18.9285	67.8808	33	29.93	33	0.8	31.0045	85.9096	34	33.25	34	0.95	33.5125	89.02	32	31.42	32	0.96	31.623	86.2624
26	7	6.22	7	0.91	6.493	50.1184	16	15.21	16	0.92	15.4865	63.0712	17	16.05	17	0.91	16.3825	64.396	34	30.57	34	0.78	31.7705	87.0904	36	34.43	36	0.9	34.9795	91.3096	31	28.99	31	0.86	29.6935	83.7928
27	6	5.22	6	0.91	5.493	48.6784	14	11.47	14	0.74	12.3555	58.9384	18	14.79	18	0.71	15.9135	64.2088	35	30.06	35	0.7	31.789	87.4432	35	32.85	35	0.87	33.6025	89.452	27	24.85	27	0.84	25.6025	77.932
28	6	4.73	6	0.85	5.1745	48.3256	20	18.19	20	0.84	18.8235	68.0968	15	12.22	15	0.72	13.193	60.1984	35	30.96	35	0.75	32.374	88.0912	36	34.58	36	0.91	35.077	91.4176	30	27.41	30	0.82	28.3165	81.9352
29	5	4.62	5	0.96	4.753	47.5264			8.14286	0.795714			18	15.99	18	0.82	16.6935	65.0728	32	30.7	32	0.91	31.155	85.744	35	33.68	35	0.92	34.142	90.0496	33	28.35	33	0.71	29.9775	84.772
30	7	6.89	7	0.98	6.9285	50.6008							23	23.88	23	0.98	23.572	74.3536	33	32.27	33	0.95	32.5255	87.5944	31	30.29	31	0.95	30.5385	84.7288	31	26.42	31	0.7	28.023	81.9424
31	8	5.36	8	0.69	6.284	50.2192							13	12.9	13	0.89	12.935	59.248			30.2	0.819			34	33.52	34	0.97	33.688	89.2144	27	24.26	27	0.8	25.219	77.5072
			8.90323	0.791935											17.4516	0.870323											34.6129	0.896774					35.6129	0.843871
Rectal temperature	Jan			Feb			Mar			Jun			Jul			Aug
1	38.01	38.05	38.07	38.77	38.02	38.52	38.75	38.72	38.73	39.09	39.03	39.16	39.88	39.87	39.61	39.1	39.42	40.06
5	38.13	38.52	38.22	38.03	38.54	38.27	38.97	38.92	38.58	39.05	39.46	39.65	39.81	39.92	39.99	40.12	39.38	39.79
10	38.02	38.52	38.11	38.41	38.31	38.09	38.84	38.77	38.61	39.76	39.69	39.75	39.23	39.69	39.49	40.09	40.56	40.12
11	38.46	38.4	38.33	38.29	38.13	38.19	38.29	38.47	38.61	39.72	39.77	39.58	39.58	40.08	40.02	40.32	39.56	39.78
15	38.11	38.34	38.23	38.43	38.48	38.28	38.16	38.19	38.35	39.08	39.58	39.71	40.07	40.13	40.15	39.98	39.69	39.75
20	37.98	38.05	38.02	38.26	38.17	38.09	38.56	38.57	38.59	39.13	39.57	39.67	40.17	40.09	39.99	39.72	40.07	40.12
25	38	38.14	38.25	38.28	38.09	38.17	38.53	38.68	38.71	39.05	39.37	39.62	40.27	40.05	40.09	39.76	40.31	39.87
30	38.08	38.09	38.17	38.35	38.28	38.16	38.52	38.91	38.56	39.62	39.57	39.76	39.98	40.23	40.14	40.17	39.59	39.73
respiration rate	Jan			Feb			Mar			Jun			Jul			Aug
1	22	20	22	23	20	24	28	29	24	33	36	36	34	37	39	40	41	42
5	25	23	25	21	20	25	27	26	28	31	35	32	34	40	41	39	39	40
10	23	20	21	20	22	23	29	29	35	35	33	27	39	42	43	42	41	43
11	23	26	24	21	26	25	32	33	36	31	31	38	37	38	39	39	38	35
15	22	27	28	22	21	26	33	34	36	30	35	34	38	39	45	40	43	40
20	27	28	25	23	20	24	30	32	31	37	36	38	42	44	41	45	42	38
21	25	26	23	22	20	23	27	29	33	38	39	36	43	44	45	41	39	38
25	26	23	25	25	23	20	35	35	36	39	32	35	42	43	46	39	39	37
30	25	24	21	20	26	18	32	31	30	39	35	31	41	42	45	41	40	39

## Sheet: Figure 2
weight			body length			height			chest depth			chest width			chest circumference			circumference of forearm bone
CON	HS-IUGR		CON	HS-IUGR		CON	HS-IUGR		CON	HS-IUGR		CON	HS-IUGR		CON	HS-IUGR		CON	HS-IUGR
3.6	2.6		28	26		40	38		15	14		7	6		32	27		6.4	5
3.65	2.6		28	21		37	35		13	14		6	6.4		30	28		6	5.4
3.95	2.75		25	26		38	36		16	13		7	5.6		36	28		6.4	5.2
3.55	2.75		28	26		38	37		16	13		7	6		33	30		5.8	5.8
3.95	2.6		29	26		40	37		16	14		7	6		33	27		5.8	5
3.95	2.55		33	28		41	35		16	12		7.5	6		30	27		6	5.2

## Sheet: Figure 3
particle size
CON	HS-IUGR
138.3	130.9
141.6	131
139.95	130.95

## Sheet: Figure 4
sequence length								percentage
	C01	C02	C03	H01	H02	H03			Cis-reg	lncRNA	others	rRNA	snoRNA	sRNA
17	6.96168	2.07645	8.51924	7.34077	9.59894	5.67567		C01	0.345672	0.0213008	74.4756	24.5236	0.0265326	0.607261
22	14.8443	4.88877	17.3883	17.1585	17.6126	11.2998		C02	0.490928	0.026275	70.5844	28.1779	0.0442527	0.676236
27	8.91018	2.59131	15.3785	8.54259	14.6371	11.2854		C03	0.274516	0.0206685	64.7554	34.606	0.00873715	0.334736
32	18.4448	4.60224	26.5279	16.018	26.7096	19.7049		H01	0.392916	0.02724	72.8153	25.8268	0.0268272	0.910888
37	6.15272	1.77012	8.35937	9.00808	8.54884	13.3727		H02	0.297244	0.0170432	73.7495	25.4937	0.0124213	0.430123
42	2.58925	0.833862	4.03381	2.66634	4.20455	7.68362		H03	0.136191	0.008381	71.5435	28.1455	0.0066667	0.15981
47	1.07774	0.390629	1.80536	1.47463	2.08113	2.5778
52	0.834316	0.273579	1.12523	1.08987	1.49057	1.71309
77	0.159422	0.0542322	0.200917	0.546118	1.12477	0.197527
112	0.163782	0.0730951	0.154878	0.241539	0.194284	0.76613
117	0.114148	0.0625212	0.163111	0.104067	0.132948	0.120681
122	0.0909041	0.0599597	0.105911	0.0940074	0.0986317	0.0789482
127	0.103807	0.184264	0.0926192	0.0876721	0.0932971	0.121482
132	0.138572	0.299962	0.124543	0.0908862	0.122626	0.088198
137	0.126015	0.132368	0.0922206	0.103394	0.0943248	0.106535
142	0.030631	0.0283712	0.0172626	0.018472	0.0148375	0.0195935
147	37.2026	81.0294	13.8035	31.4705	8.0156	22.3754

## Sheet: Figure 5
miRNA	precursor	total	总	C01	C02	C03	总	H01	H02	H03	总	C01.norm	C02.norm	C03.norm	总	H01.norm	H02.norm	H03.norm	Alias	Length
oar-let-7a	oar-let-7a	217592	119634	60825	24286	34523	97958	81253	5696	11009	793814	262369	267461	263984	782219	240937	270311	270971	MIMAT0030022	22
oar-let-7b	oar-let-7b	77019	42611	20652	9052	12907	34408	28795	1770	3843	287467	89082.5	99689.4	98694.7	263972	85384.8	83997.7	94589.9	MIMAT0014963	21
oar-let-7c	oar-let-7c	26632	12596	6659	2008	3929	14036	12110	598	1328	80881.2	28723.6	22114	30043.5	96975.1	35909.4	28378.9	32686.8	MIMAT0014964	22
oar-let-7d	oar-let-7d	11117	6100	2837	1231	2032	5017	4096	311	610	41332.3	12237.4	13557	15537.9	41918.9	12145.7	14758.9	15014.3	MIMAT0030023	20
oar-let-7f	oar-let-7f	109103	58146	30150	12102	15894	50957	42968	2656	5333	384866	130052	133279	121535	384720	127412	126044	131264	MIMAT0030024	21
oar-let-7g	oar-let-7g	61762	32879	16952	7272	8655	28883	24448	1491	2944	219390	73122.6	80086.3	66181.4	215715	72494.8	70757.4	72462.3	MIMAT0030025	21
oar-let-7i	oar-let-7i	21210	11042	5839	2085	3118	10168	8669	604	895	71990.7	25186.6	22962	23842.1	76398.6	25705.9	28663.6	22029.1	MIMAT0030026	22
oar-miR-103	oar-mir-103	1215	671	311	122	238	544	441	39	64	4504.97	1341.5	1343.58	1819.89	4733.75	1307.68	1850.8	1575.27	MIMAT0030027	22
oar-miR-106a	oar-mir-106a	312	178	119	29	30	134	124	2	8	1062.09	513.31	319.38	229.4	659.51	367.69	94.91	196.91	MIMAT0030061	21
oar-miR-106b	oar-mir-106b	66	30	14	10	6	36	30	2	4	216.4	60.39	110.13	45.88	282.32	88.96	94.91	98.45	MIMAT0030028	21
oar-miR-107	oar-mir-107	169	85	51	6	28	84	77	2	5	500.17	219.99	66.08	214.1	446.31	228.33	94.91	123.07	MIMAT0030029	22
oar-miR-10a	oar-mir-10a	714	477	235	68	174	237	169	10	58	3093.06	1013.67	748.88	1330.51	2403.28	501.13	474.56	1427.59	MIMAT0030030	21
oar-miR-10b	oar-mir-10b	423	246	121	28	97	177	148	1	28	1572.01	521.93	308.36	741.72	1175.5	438.86	47.46	689.18	MIMAT0030031	22
oar-miR-125b	oar-mir-125b	113	77	31	12	34	36	20	2	14	525.86	133.72	132.16	259.98	498.81	59.31	94.91	344.59	MIMAT0014971	21
oar-miR-127	oar-mir-127	64	49	12	7	30	15	14	0	1	358.25	51.76	77.09	229.4	66.12	41.51	0	24.61	MIMAT0001415	23
oar-miR-133	oar-mir-133	10	5	5	0	0	5	5	0	0	21.57	21.57	0	0	14.83	14.83	0	0	MIMAT0014972	22
oar-miR-143	oar-mir-143	546	356	213	42	101	190	163	8	19	2153.63	918.78	462.54	772.31	1330.65	483.34	379.65	467.66	MIMAT0030032	21
oar-miR-148a	oar-mir-148a	5	0	0	0	0	5	5	0	0	0	0	0	0	14.83	14.83	0	0	MIMAT0030033	22
oar-miR-150	oar-mir-150	4780	3256	1683	712	861	1524	895	258	371	21684.6	7259.63	7841.24	6583.73	24029.3	2653.91	12243.7	9131.63	MIMAT0030034	22
oar-miR-152	oar-mir-152	8	0	0	0	0	8	5	0	3	0	0	0	0	88.67	14.83	0	73.84	NA	NA
oar-miR-154b-5p	oar-mir-154b	4	1	1	0	0	3	3	0	0	4.31	4.31	0	0	8.9	8.9	0	0	MIMAT0019317	23
oar-miR-16b	oar-mir-16b	266250	133916	69596	27217	37103	132334	115151	6107	11076	883655	300203	299740	283712	903889	341453	289816	272620	MIMAT0030036	20
oar-miR-17-5p	oar-mir-17	365	210	128	35	47	155	144	2	9	1296.97	552.13	385.45	359.39	743.43	427	94.91	221.52	MIMAT0030037	22
oar-miR-181a	oar-mir-181a-1	431	263	112	37	114	168	116	29	23	1762.3	483.11	407.48	871.71	2286.31	343.97	1376.23	566.11	MIMAT0014973	23
oar-miR-181a	oar-mir-181a-2	431	263	112	37	114	168	116	29	23	1762.3	483.11	407.48	871.71	2286.31	343.97	1376.23	566.11	MIMAT0014973	23
oar-miR-191	oar-mir-191	12071	7024	3247	1154	2623	5047	3865	342	840	46772	14006	12709	20057	48366.2	11460.8	16230.1	20675.4	MIMAT0030038	22
oar-miR-199a-3p	oar-mir-199a	108	61	49	6	6	47	40	3	4	323.32	211.36	66.08	45.88	359.43	118.61	142.37	98.45	MIMAT0030040	21
oar-miR-19b	oar-mir-19b	1	0	0	0	0	1	1	0	0	0	0	0	0	2.97	2.97	0	0	MIMAT0030041	23
oar-miR-200a	oar-mir-200a	1	1	0	0	1	0	0	0	0	7.65	0	0	7.65	0	0	0	0	MIMAT0030042	19
oar-miR-200c	oar-mir-200c	54	20	11	5	4	34	4	1	29	133.1	47.45	55.06	30.59	773.11	11.86	47.46	713.79	MIMAT0030044	22
oar-miR-21	oar-mir-21	236	126	72	20	34	110	87	5	18	790.81	310.57	220.26	259.98	938.3	257.98	237.28	443.04	MIMAT0014966	23
oar-miR-218a	oar-mir-218a	1	1	0	0	1	0	0	0	0	7.65	0	0	7.65	0	0	0	0	MIMAT0030045	21
oar-miR-22-3p	oar-mir-22	29	23	15	0	8	6	5	1	0	125.87	64.7	0	61.17	62.29	14.83	47.46	0	MIMAT0030046	21
oar-miR-221	oar-mir-221	93	58	23	7	28	35	25	2	8	390.4	99.21	77.09	214.1	365.95	74.13	94.91	196.91	MIMAT0030047	22
oar-miR-23a	oar-mir-23a	288	189	85	29	75	99	70	4	25	1259.53	366.65	319.38	573.5	1012.74	207.57	189.83	615.34	MIMAT0030048	22
oar-miR-23b	oar-mir-23a	279	184	80	29	75	95	69	4	22	1237.96	345.08	319.38	573.5	935.93	204.6	189.83	541.5	MIMAT0030049	18
oar-miR-23b	oar-mir-23b	151	83	33	19	31	68	58	4	6	588.64	142.35	209.25	237.04	509.5	171.99	189.83	147.68	MIMAT0030049	18
oar-miR-25	oar-mir-25	227	139	67	31	41	88	80	1	7	943.91	289	341.4	313.51	456.97	237.22	47.46	172.29	MIMAT0030050	21
oar-miR-26a	oar-mir-26a	25426	14741	7768	1986	4987	10685	8630	711	1344	93512.7	33507.3	21871.8	38133.6	92412.3	25590.2	33741.5	33080.6	MIMAT0030051	22
oar-miR-26b	oar-mir-26b	5489	3108	1494	430	1184	2381	1951	162	268	20233.5	6444.38	4735.58	9053.58	20069.6	5785.23	7687.93	6596.44	MIMAT0030052	21
oar-miR-27a	oar-mir-27a	82	54	27	5	22	28	22	0	6	339.75	116.46	55.06	168.23	212.92	65.24	0	147.68	MIMAT0030053	21
oar-miR-29a	oar-mir-29a	274	182	91	29	62	92	67	12	13	1186	392.53	319.38	474.09	1088.13	198.67	569.48	319.98	MIMAT0014967	21
oar-miR-29b	oar-mir-29b-1	89	63	32	6	25	26	21	4	1	395.28	138.03	66.08	191.17	276.71	62.27	189.83	24.61	MIMAT0030054	22
oar-miR-29b	oar-mir-29b-2	89	63	32	6	25	26	21	4	1	395.28	138.03	66.08	191.17	276.71	62.27	189.83	24.61	MIMAT0030054	22
oar-miR-30a-3p	oar-mir-30a	504	313	165	42	106	191	155	14	22	1984.81	711.73	462.54	810.54	1665.51	459.62	664.39	541.5	MIMAT0030056	21
oar-miR-30a-5p	oar-mir-30a	2521	1403	689	213	501	1118	930	58	130	9148.72	2972.01	2345.76	3830.95	8709.93	2757.7	2752.47	3199.76	MIMAT0030055	23
oar-miR-30b	oar-mir-30b	56	23	13	3	7	33	30	0	3	142.65	56.08	33.04	53.53	162.8	88.96	0	73.84	MIMAT0030057	21
oar-miR-30c	oar-mir-30c	109	58	29	11	18	51	39	4	8	383.87	125.09	121.14	137.64	502.39	115.65	189.83	196.91	MIMAT0030058	21
oar-miR-30d	oar-mir-30d	2577	1591	771	277	543	986	754	84	148	10528.4	3325.71	3050.59	4152.11	9864.95	2235.81	3986.33	3642.81	MIMAT0030059	19
oar-miR-323a-3p	oar-mir-323a	2	0	0	0	0	2	2	0	0	0	0	0	0	5.93	5.93	0	0	MIMAT0019260	21
oar-miR-323a-5p	oar-mir-323a	4	0	0	0	0	4	4	0	0	0	0	0	0	11.86	11.86	0	0	MIMAT0019259	21
oar-miR-323c	oar-mir-323c	4	0	0	0	0	4	4	0	0	0	0	0	0	11.86	11.86	0	0	MIMAT0019335	21
oar-miR-362	oar-mir-362	21	11	8	0	3	10	4	5	1	57.45	34.51	0	22.94	273.75	11.86	237.28	24.61	MIMAT0030060	24
oar-miR-369-3p	oar-mir-369	1	0	0	0	0	1	0	0	1	0	0	0	0	24.61	0	0	24.61	MIMAT0019332	21
oar-miR-374a	oar-mir-374a	6	4	0	0	4	2	2	0	0	30.59	0	0	30.59	5.93	5.93	0	0	MIMAT0030062	22
oar-miR-374b	oar-mir-374b	18	13	6	3	4	5	5	0	0	89.51	25.88	33.04	30.59	14.83	14.83	0	0	MIMAT0030063	21
oar-miR-376b-3p	oar-mir-376b	1	1	1	0	0	0	0	0	0	4.31	4.31	0	0	0	0	0	0	MIMAT0019285	21
oar-miR-376c-3p	oar-mir-376c	14	12	7	0	5	2	1	0	1	68.42	30.19	0	38.23	27.58	2.97	0	24.61	MIMAT0019280	21
oar-miR-376d	oar-mir-376d	1	1	0	0	1	0	0	0	0	7.65	0	0	7.65	0	0	0	0	MIMAT0019281	21
oar-miR-382-5p	oar-mir-382	202	143	74	18	51	59	50	1	8	907.41	319.2	198.23	389.98	392.63	148.26	47.46	196.91	MIMAT0019306	22
oar-miR-3958-3p	oar-mir-3958	4	4	1	0	3	0	0	0	0	27.25	4.31	0	22.94	0	0	0	0	MIMAT0019276	22
oar-miR-409-3p	oar-mir-409	12	8	5	1	2	4	4	0	0	47.87	21.57	11.01	15.29	11.86	11.86	0	0	MIMAT0019328	23
oar-miR-411a-5p	oar-mir-411a	216	166	72	17	77	50	44	4	2	1086.58	310.57	187.22	588.79	369.53	130.47	189.83	49.23	MIMAT0019249	22
oar-miR-432	oar-mir-432	248	129	50	15	64	119	106	3	10	870.25	215.68	165.19	489.38	702.83	314.32	142.37	246.14	MIMAT0001416	23
oar-miR-485-5p	oar-mir-485	1	1	0	0	1	0	0	0	0	7.65	0	0	7.65	0	0	0	0	MIMAT0019312	23
oar-miR-493-3p	oar-mir-493	12	4	3	0	1	8	8	0	0	20.59	12.94	0	7.65	23.72	23.72	0	0	MIMAT0019238	22
oar-miR-493-5p	oar-mir-493	6	0	0	0	0	6	6	0	0	0	0	0	0	17.79	17.79	0	0	MIMAT0019237	22
oar-miR-494-3p	oar-mir-494	1	1	0	1	0	0	0	0	0	11.01	0	11.01	0	0	0	0	0	MIMAT0019268	23
oar-miR-655-3p	oar-mir-655	1	1	1	0	0	0	0	0	0	4.31	4.31	0	0	0	0	0	0	MIMAT0019301	22
oar-miR-655-5p	oar-mir-655	2	0	0	0	0	2	1	0	1	0	0	0	0	27.58	2.97	0	24.61	MIMAT0019300	22
oar-miR-99a	oar-mir-99a	474	311	151	41	119	163	108	22	33	2012.82	651.34	451.53	909.95	2176.54	320.25	1044.04	812.25	MIMAT0030064	20
miRNA	precursor	Alias	Length	baseMean	log2FoldChange	pvalue	padj
oar-let-7a	oar-let-7a	MIMAT0030022	22	25194.4	0.0924039	0.66609	0.987368
oar-let-7b	oar-let-7b	MIMAT0014963	21	8806.49	-0.0042145	0.984619	0.987368
oar-let-7c	oar-let-7c	MIMAT0014964	22	2847.36	0.418095	0.0617944	0.987368
oar-let-7d	oar-let-7d	MIMAT0030023	20	1322.25	0.146187	0.487641	0.987368
oar-let-7f	oar-let-7f	MIMAT0030024	21	12359.9	0.111122	0.626962	0.987368
oar-let-7g	oar-let-7g	MIMAT0030025	21	7008.71	0.0805174	0.73986	0.987368
oar-let-7i	oar-let-7i	MIMAT0030026	22	2380.74	0.211511	0.364344	0.987368
oar-miR-103	oar-mir-103	MIMAT0030027	22	146.011	0.192608	0.486069	0.987368
oar-miR-106a	oar-mir-106a	MIMAT0030061	21	28.062	-0.377629	0.529965	0.987368
oar-miR-106b	oar-mir-106b	MIMAT0030028	21	8.19334	0.502946	0.562972	0.987368
oar-miR-107	oar-mir-107	MIMAT0030029	22	14.9525	0.187686	0.789459	0.987368
oar-miR-10a	oar-mir-10a	MIMAT0030030	21	84.8745	-0.231304	0.557212	0.987368
oar-miR-10b	oar-mir-10b	MIMAT0030031	22	42.4849	-0.12376	0.808473	0.987368
oar-miR-125b	oar-mir-125b	MIMAT0014971	21	15.6513	-0.0113445	0.987368	0.987368
oar-miR-127	oar-mir-127	MIMAT0001415	23	6.1653	-1.68499	0.128024	0.987368
oar-miR-133	oar-mir-133	MIMAT0014972	22	0.615991	0.386194	0.904913	0.987368
oar-miR-143	oar-mir-143	MIMAT0030032	21	54.6193	-0.491227	0.230377	0.987368
oar-miR-148a	oar-mir-148a	MIMAT0030033	22	0.274233	2.96112	0.462347	0.987368
oar-miR-150	oar-mir-150	MIMAT0030034	22	723.731	0.197079	0.738023	0.987368
oar-miR-152	oar-mir-152	NA	NA	1.42202	4.61176	0.0532818	0.987368
oar-miR-154b-5p	oar-mir-154b	MIMAT0019317	23	0.232891	1.6861	0.67541	0.987368
oar-miR-16b	oar-mir-16b	MIMAT0030036	20	28812.7	0.158908	0.51238	0.987368
oar-miR-17-5p	oar-mir-17	MIMAT0030037	22	32.9357	-0.452229	0.41613	0.987368
oar-miR-181a	oar-mir-181a-1	MIMAT0014973	23	62.8673	0.413362	0.361631	0.987368
oar-miR-181a	oar-mir-181a-2	MIMAT0014973	23	62.8673	0.413362	0.361631	0.987368
oar-miR-191	oar-mir-191	MIMAT0030038	22	1489.31	0.186259	0.408562	0.987368
oar-miR-199a-3p	oar-mir-199a	MIMAT0030040	21	11.1035	0.20376	0.805593	0.987368
oar-miR-19b	oar-mir-19b	MIMAT0030041	23	0.0548465	2.04734	0.612271	0.987368
oar-miR-200a	oar-mir-200a	MIMAT0030042	19	0.0936761	0.49495	0.902483	0.987368
oar-miR-200c	oar-mir-200c	MIMAT0030044	22	14.1905	2.53181	0.0130228	0.924621
oar-miR-21	oar-mir-21	MIMAT0014966	23	27.5223	0.368649	0.463513	0.987368
oar-miR-218a	oar-mir-218a	MIMAT0030045	21	0.0936761	0.49495	0.902483	0.987368
oar-miR-22-3p	oar-mir-22	MIMAT0030046	21	2.80939	-1.13074	0.481531	0.987368
oar-miR-221	oar-mir-221	MIMAT0030047	22	11.5322	0.0348226	0.962843	0.987368
oar-miR-23a	oar-mir-23a	MIMAT0030048	22	35.0168	-0.182763	0.712587	0.987368
oar-miR-23b	oar-mir-23a	MIMAT0030049	18	33.4724	-0.263423	0.593069	0.987368
oar-miR-23b	oar-mir-23b	MIMAT0030049	18	17.4356	-0.0229898	0.969668	0.987368
oar-miR-25	oar-mir-25	MIMAT0030050	21	22.3773	-0.657587	0.271772	0.987368
oar-miR-26a	oar-mir-26a	MIMAT0030051	22	2919.11	0.133849	0.523597	0.987368
oar-miR-26b	oar-mir-26b	MIMAT0030052	21	630.806	0.150734	0.503035	0.987368
oar-miR-27a	oar-mir-27a	MIMAT0030053	21	8.39738	-0.376308	0.670773	0.987368
oar-miR-29a	oar-mir-29a	MIMAT0014967	21	35.5372	-0.151952	0.750542	0.987368
oar-miR-29b	oar-mir-29b-1	MIMAT0030054	22	10.292	-0.561455	0.498314	0.987368
oar-miR-29b	oar-mir-29b-2	MIMAT0030054	22	10.292	-0.561455	0.498314	0.987368
oar-miR-30a-3p	oar-mir-30a	MIMAT0030056	21	57.0787	-0.142871	0.703398	0.987368
oar-miR-30a-5p	oar-mir-30a	MIMAT0030055	23	281.002	0.0981139	0.681542	0.987368
oar-miR-30b	oar-mir-30b	MIMAT0030057	21	4.93078	0.61229	0.576387	0.987368
oar-miR-30c	oar-mir-30c	MIMAT0030058	21	14.0854	0.439094	0.502225	0.987368
oar-miR-30d	oar-mir-30d	MIMAT0030059	19	320.204	0.00498914	0.984346	0.987368
oar-miR-323a-3p	oar-mir-323a	MIMAT0019260	21	0.109693	2.37139	0.556726	0.987368
oar-miR-323a-5p	oar-mir-323a	MIMAT0019259	21	0.219386	2.80165	0.486958	0.987368
oar-miR-323c	oar-mir-323c	MIMAT0019335	21	0.219386	2.80165	0.486958	0.987368
oar-miR-362	oar-mir-362	MIMAT0030060	24	5.23218	1.97763	0.131584	0.987368
oar-miR-369-3p	oar-mir-369	MIMAT0019332	21	0.382595	2.92513	0.46784	0.987368
oar-miR-374a	oar-mir-374a	MIMAT0030062	22	0.484398	-0.307867	0.931156	0.987368
oar-miR-374b	oar-mir-374b	MIMAT0030063	21	1.65234	-1.41261	0.452478	0.987368
oar-miR-376b-3p	oar-mir-376b	MIMAT0019285	21	0.0683517	0.603104	0.88143	0.987368
oar-miR-376c-3p	oar-mir-376c	MIMAT0019280	21	1.38428	-1.0554	0.610314	0.987368
oar-miR-376d	oar-mir-376d	MIMAT0019281	21	0.0936761	0.49495	0.902483	0.987368
oar-miR-382-5p	oar-mir-382	MIMAT0019306	22	19.9588	-0.889213	0.136143	0.987368
oar-miR-3958-3p	oar-mir-3958	MIMAT0019276	22	0.34938	-1.05353	0.79027	0.987368
oar-miR-409-3p	oar-mir-409	MIMAT0019328	23	0.94626	-0.756811	0.744455	0.987368
oar-miR-411a-5p	oar-mir-411a	MIMAT0019249	22	21.7167	-1.34536	0.029483	0.987368
oar-miR-432	oar-mir-432	MIMAT0001416	23	24.3004	0.0593161	0.916346	0.987368
oar-miR-485-5p	oar-mir-485	MIMAT0019312	23	0.0936761	0.49495	0.902483	0.987368
oar-miR-493-3p	oar-mir-493	MIMAT0019238	22	0.737503	0.998959	0.718722	0.987368
oar-miR-493-5p	oar-mir-493	MIMAT0019237	22	0.329079	3.09834	0.441738	0.987368
oar-miR-494-3p	oar-mir-494	MIMAT0019268	23	0.197764	0.49495	0.902483	0.987368
oar-miR-655-3p	oar-mir-655	MIMAT0019301	22	0.0683517	0.603104	0.88143	0.987368
oar-miR-655-5p	oar-mir-655	MIMAT0019300	22	0.437442	3.16313	0.395983	0.987368
oar-miR-99a	oar-mir-99a	MIMAT0030064	20	64.8563	0.141537	0.737555	0.987368

## Sheet: Figure 6
BP
ID	Description	GeneRatio	BgRatio	pvalue	p.adjust	qvalue	geneID	Count	query
GO:0055085	transmembrane transport	0.0523708	476/15996	3.16e-13	5.43e-10	4.94e-10	ENSOARG00020000445/ENSOARG00020001231/ENSOARG00020002091/ENSOARG00020002102/ENSOARG00020002585/ENSOARG00020002747/ENSOARG00020002931/ENSOARG00020003221/ENSOARG00020003358/ENSOARG00020003372/ENSOARG00020003386/ENSOARG00020003716/ENSOARG00020004289/ENSOARG00020004503/ENSOARG00020004743/ENSOARG00020005486/ENSOARG00020005671/ENSOARG00020006412/ENSOARG00020006792/ENSOARG00020006911/ENSOARG00020007757/…	148	2826
GO:0007155	cell adhesion	0.0268931	231/15996	1.32e-08	1.13e-05	1.03e-05	ENSOARG00020000438/ENSOARG00020002418/ENSOARG00020002430/ENSOARG00020003443/ENSOARG00020004570/ENSOARG00020005094/ENSOARG00020005373/ENSOARG00020005424/ENSOARG00020005697/ENSOARG00020007456/ENSOARG00020009421/ENSOARG00020009476/ENSOARG00020009797/ENSOARG00020010949/ENSOARG00020012512/ENSOARG00020012679/ENSOARG00020013401/ENSOARG00020013410/ENSOARG00020014063/ENSOARG00020014477/ENSOARG00020014909/…	76	2826
GO:0007264	small GTPase mediated signal transduction	0.0113234	72/15996	1.21e-07	6.91e-05	6.29e-05	ENSOARG00020000430/ENSOARG00020002182/ENSOARG00020003958/ENSOARG00020008022/ENSOARG00020008175/ENSOARG00020011246/ENSOARG00020020529/ENSOARG00020025719/ENSOARG00020026066/ENSOARG00020001314/ENSOARG00020001495/ENSOARG00020001967/ENSOARG00020002390/ENSOARG00020003474/ENSOARG00020005916/ENSOARG00020008871/ENSOARG00020012282/ENSOARG00020012842/ENSOARG00020014448/ENSOARG00020014672/ENSOARG00020014951/…	32	2826
GO:0043547	positive regulation of GTPase activity	0.0145081	106/15996	2.45e-07	0.00010549	9.61e-05	ENSOARG00020000567/ENSOARG00020000831/ENSOARG00020002145/ENSOARG00020002418/ENSOARG00020003466/ENSOARG00020003963/ENSOARG00020006077/ENSOARG00020006899/ENSOARG00020009231/ENSOARG00020010000/ENSOARG00020012053/ENSOARG00020015640/ENSOARG00020022032/ENSOARG00020022585/ENSOARG00020024300/ENSOARG00020025719/ENSOARG00020000893/ENSOARG00020001314/ENSOARG00020003056/ENSOARG00020004223/ENSOARG00020005525/…	41	2826
GO:0035556	intracellular signal transduction	0.0240623	227/15996	3.5e-06	0.00120396	0.00109629	ENSOARG00020000213/ENSOARG00020000567/ENSOARG00020001287/ENSOARG00020001829/ENSOARG00020002145/ENSOARG00020002177/ENSOARG00020003915/ENSOARG00020004293/ENSOARG00020006077/ENSOARG00020006628/ENSOARG00020006899/ENSOARG00020008304/ENSOARG00020008638/ENSOARG00020009610/ENSOARG00020010155/ENSOARG00020015699/ENSOARG00020016195/ENSOARG00020016372/ENSOARG00020016798/ENSOARG00020017020/ENSOARG00020017062/…	68	2826
GO:0005975	carbohydrate metabolic process	0.0166313	148/15996	2.1e-05	0.00601723	0.00547908	ENSOARG00020000546/ENSOARG00020001804/ENSOARG00020002205/ENSOARG00020002809/ENSOARG00020004042/ENSOARG00020004601/ENSOARG00020005237/ENSOARG00020005729/ENSOARG00020005876/ENSOARG00020006134/ENSOARG00020008384/ENSOARG00020011028/ENSOARG00020011417/ENSOARG00020011740/ENSOARG00020011898/ENSOARG00020012137/ENSOARG00020012566/ENSOARG00020014323/ENSOARG00020016230/ENSOARG00020017348/ENSOARG00020020358/…	47	2826
GO:0007018	microtubule-based movement	0.00920028	66/15996	2.57e-05	0.0063135	0.00574886	ENSOARG00020000824/ENSOARG00020001418/ENSOARG00020002647/ENSOARG00020003395/ENSOARG00020004096/ENSOARG00020008105/ENSOARG00020010169/ENSOARG00020011509/ENSOARG00020014518/ENSOARG00020017219/ENSOARG00020017231/ENSOARG00020025455/ENSOARG00020025650/ENSOARG00020003724/ENSOARG00020003895/ENSOARG00020004755/ENSOARG00020006411/ENSOARG00020009389/ENSOARG00020010335/ENSOARG00020010512/ENSOARG00020012049/…	26	2826
GO:0006629	lipid metabolic process	0.0166313	150/15996	3.08e-05	0.00662845	0.00603564	ENSOARG00020000253/ENSOARG00020000574/ENSOARG00020001308/ENSOARG00020002177/ENSOARG00020002848/ENSOARG00020005088/ENSOARG00020005237/ENSOARG00020006764/ENSOARG00020011717/ENSOARG00020012535/ENSOARG00020014710/ENSOARG00020015435/ENSOARG00020015512/ENSOARG00020016357/ENSOARG00020016399/ENSOARG00020016925/ENSOARG00020017380/ENSOARG00020019082/ENSOARG00020020063/ENSOARG00020000289/ENSOARG00020001487/…	47	2826
GO:0006811	ion transport	0.0254777	261/15996	4.18e-05	0.00798901	0.00727453	ENSOARG00020001231/ENSOARG00020001801/ENSOARG00020002091/ENSOARG00020002102/ENSOARG00020002747/ENSOARG00020002995/ENSOARG00020004627/ENSOARG00020005569/ENSOARG00020006219/ENSOARG00020006792/ENSOARG00020008106/ENSOARG00020009091/ENSOARG00020009100/ENSOARG00020009166/ENSOARG00020009186/ENSOARG00020009524/ENSOARG00020010045/ENSOARG00020011305/ENSOARG00020011309/ENSOARG00020011748/ENSOARG00020012910/…	72	2826
GO:0007420	brain development	0.0138004	119/15996	4.7e-05	0.0080867	0.00736347	ENSOARG00020004855/ENSOARG00020007767/ENSOARG00020008133/ENSOARG00020009166/ENSOARG00020010000/ENSOARG00020010722/ENSOARG00020011210/ENSOARG00020011525/ENSOARG00020011553/ENSOARG00020015640/ENSOARG00020016871/ENSOARG00020018564/ENSOARG00020022319/ENSOARG00020022828/ENSOARG00020025719/ENSOARG00020001100/ENSOARG00020002463/ENSOARG00020003246/ENSOARG00020003497/ENSOARG00020005109/ENSOARG00020006339/…	39	2826
GO:0007156	homophilic cell adhesion via plasma membrane adhesion molecules	0.0109696	88/15996	5.96e-05	0.00931755	0.00848424	ENSOARG00020002430/ENSOARG00020005424/ENSOARG00020005697/ENSOARG00020007767/ENSOARG00020012512/ENSOARG00020012679/ENSOARG00020013410/ENSOARG00020014792/ENSOARG00020015075/ENSOARG00020015693/ENSOARG00020018564/ENSOARG00020019734/ENSOARG00020024912/ENSOARG00020025065/ENSOARG00020004677/ENSOARG00020004730/ENSOARG00020005989/ENSOARG00020006377/ENSOARG00020009176/ENSOARG00020012209/ENSOARG00020013301/…	31	2826
GO:0090263	positive regulation of canonical Wnt signaling pathway	0.00920028	71/15996	0.00011018	0.0157838	0.0143722	ENSOARG00020001682/ENSOARG00020005559/ENSOARG00020009461/ENSOARG00020011515/ENSOARG00020012995/ENSOARG00020015741/ENSOARG00020018613/ENSOARG00020022514/ENSOARG00020022858/ENSOARG00020024333/ENSOARG00020000847/ENSOARG00020000893/ENSOARG00020004461/ENSOARG00020004691/ENSOARG00020006665/ENSOARG00020009137/ENSOARG00020010326/ENSOARG00020013398/ENSOARG00020013809/ENSOARG00020016388/ENSOARG00020017682/…	26	2826
GO:0032508	DNA duplex unwinding	0.00460014	26/15996	0.00016582	0.0219264	0.0199654	ENSOARG00020002654/ENSOARG00020017449/ENSOARG00020022754/ENSOARG00020025994/ENSOARG00020000191/ENSOARG00020000231/ENSOARG00020003679/ENSOARG00020004263/ENSOARG00020010091/ENSOARG00020011913/ENSOARG00020012638/ENSOARG00020016090/ENSOARG00020019991	13	2826
GO:0048015	phosphatidylinositol-mediated signaling	0.00424628	24/15996	0.00029648	0.0364039	0.0331482	ENSOARG00020002177/ENSOARG00020005176/ENSOARG00020005921/ENSOARG00020010908/ENSOARG00020014612/ENSOARG00020026061/ENSOARG00020010835/ENSOARG00020014279/ENSOARG00020014985/ENSOARG00020015079/ENSOARG00020025079/ENSOARG00020025684	12	2826
GO:0006813	potassium ion transport	0.0116773	105/15996	0.00041568	0.0455867	0.0415097	ENSOARG00020002102/ENSOARG00020002747/ENSOARG00020003714/ENSOARG00020004289/ENSOARG00020005569/ENSOARG00020009091/ENSOARG00020009100/ENSOARG00020009166/ENSOARG00020009186/ENSOARG00020009524/ENSOARG00020010045/ENSOARG00020011748/ENSOARG00020011946/ENSOARG00020012910/ENSOARG00020015454/ENSOARG00020016682/ENSOARG00020017911/ENSOARG00020018421/ENSOARG00020020423/ENSOARG00020020504/ENSOARG00020023195/…	33	2826
GO:0001822	kidney development	0.0102618	89/15996	0.00046782	0.0455867	0.0415097	ENSOARG00020000253/ENSOARG00020004250/ENSOARG00020004570/ENSOARG00020004895/ENSOARG00020006670/ENSOARG00020008133/ENSOARG00020013401/ENSOARG00020014518/ENSOARG00020014945/ENSOARG00020016871/ENSOARG00020022160/ENSOARG00020023551/ENSOARG00020023763/ENSOARG00020024032/ENSOARG00020024199/ENSOARG00020001233/ENSOARG00020004893/ENSOARG00020005687/ENSOARG00020005692/ENSOARG00020005782/ENSOARG00020005901/…	29	2826
GO:0006338	chromatin remodeling	0.009908	85/15996	0.00047698	0.0455867	0.0415097	ENSOARG00020002654/ENSOARG00020004144/ENSOARG00020004895/ENSOARG00020004976/ENSOARG00020006340/ENSOARG00020007141/ENSOARG00020011553/ENSOARG00020011602/ENSOARG00020015404/ENSOARG00020016365/ENSOARG00020016893/ENSOARG00020020551/ENSOARG00020022456/ENSOARG00020023519/ENSOARG00020025706/ENSOARG00020002805/ENSOARG00020003186/ENSOARG00020003803/ENSOARG00020010242/ENSOARG00020013903/ENSOARG00020015274/…	28	2826
GO:0007010	cytoskeleton organization	0.00813871	65/15996	0.00047735	0.0455867	0.0415097	ENSOARG00020007286/ENSOARG00020010200/ENSOARG00020014389/ENSOARG00020025774/ENSOARG00020000387/ENSOARG00020000988/ENSOARG00020001197/ENSOARG00020002189/ENSOARG00020007295/ENSOARG00020007865/ENSOARG00020009325/ENSOARG00020010014/ENSOARG00020010455/ENSOARG00020011978/ENSOARG00020012625/ENSOARG00020013985/ENSOARG00020014287/ENSOARG00020017624/ENSOARG00020018385/ENSOARG00020021360/ENSOARG00020023016/…	23	2826
CC
ID	Description	GeneRatio	BgRatio	pvalue	p.adjust	qvalue	geneID	Count	query
GO:0005887	integral component of plasma membrane	0.0408627	399/15214	6.62e-07	0.00024632	0.00020283	ENSOARG00020000438/ENSOARG00020000445/ENSOARG00020000512/ENSOARG00020001251/ENSOARG00020002102/ENSOARG00020002585/ENSOARG00020002750/ENSOARG00020002842/ENSOARG00020002995/ENSOARG00020003208/ENSOARG00020003269/ENSOARG00020003485/ENSOARG00020005149/ENSOARG00020005581/ENSOARG00020006412/ENSOARG00020006906/ENSOARG00020007201/ENSOARG00020007403/ENSOARG00020007767/ENSOARG00020008221/ENSOARG00020008535/…	108	2643
GO:0005789	endoplasmic reticulum membrane	0.0283768	260/15214	2.78e-06	0.00051668	0.00042545	ENSOARG00020001079/ENSOARG00020003212/ENSOARG00020003862/ENSOARG00020004378/ENSOARG00020004832/ENSOARG00020004978/ENSOARG00020005237/ENSOARG00020005413/ENSOARG00020005677/ENSOARG00020009106/ENSOARG00020010200/ENSOARG00020010577/ENSOARG00020011169/ENSOARG00020011210/ENSOARG00020014282/ENSOARG00020014950/ENSOARG00020015052/ENSOARG00020015512/ENSOARG00020015582/ENSOARG00020015883/ENSOARG00020017124/…	75	2643
GO:0009986	cell surface	0.0336739	328/15214	5.6e-06	0.00069489	0.00057219	ENSOARG00020000438/ENSOARG00020000512/ENSOARG00020000566/ENSOARG00020001251/ENSOARG00020002418/ENSOARG00020003121/ENSOARG00020003443/ENSOARG00020003483/ENSOARG00020005559/ENSOARG00020005569/ENSOARG00020005636/ENSOARG00020006238/ENSOARG00020007502/ENSOARG00020007526/ENSOARG00020008086/ENSOARG00020009091/ENSOARG00020009166/ENSOARG00020009797/ENSOARG00020010427/ENSOARG00020011213/ENSOARG00020011305/…	89	2643
GO:0031090	organelle membrane	0.00605373	34/15214	6.1e-05	0.00454053	0.00373881	ENSOARG00020003476/ENSOARG00020007835/ENSOARG00020015236/ENSOARG00020015478/ENSOARG00020016019/ENSOARG00020025994/ENSOARG00020004771/ENSOARG00020007736/ENSOARG00020012080/ENSOARG00020012599/ENSOARG00020016283/ENSOARG00020019356/ENSOARG00020019991/ENSOARG00020025309/ENSOARG00020025507/ENSOARG00020025835	16	2643
GO:0016324	apical plasma membrane	0.0189179	170/15214	6.99e-05	0.00454053	0.00373881	ENSOARG00020000445/ENSOARG00020002750/ENSOARG00020004855/ENSOARG00020006061/ENSOARG00020006134/ENSOARG00020006412/ENSOARG00020007403/ENSOARG00020007565/ENSOARG00020007588/ENSOARG00020007757/ENSOARG00020011115/ENSOARG00020012167/ENSOARG00020012491/ENSOARG00020012724/ENSOARG00020014063/ENSOARG00020015019/ENSOARG00020016030/ENSOARG00020018688/ENSOARG00020022973/ENSOARG00020023009/ENSOARG00020023076/…	50	2643
GO:0005604	basement membrane	0.00832387	56/15214	8.54e-05	0.00454053	0.00373881	ENSOARG00020001148/ENSOARG00020001432/ENSOARG00020004570/ENSOARG00020007150/ENSOARG00020007456/ENSOARG00020007588/ENSOARG00020009797/ENSOARG00020010076/ENSOARG00020011380/ENSOARG00020017963/ENSOARG00020019523/ENSOARG00020020472/ENSOARG00020024146/ENSOARG00020025616/ENSOARG00020003497/ENSOARG00020005126/ENSOARG00020005901/ENSOARG00020006780/ENSOARG00020013761/ENSOARG00020017079/ENSOARG00020024710/…	22	2643
GO:0036464	cytoplasmic ribonucleoprotein granule	0.00832387	56/15214	8.54e-05	0.00454053	0.00373881	ENSOARG00020007851/ENSOARG00020014072/ENSOARG00020015810/ENSOARG00020016053/ENSOARG00020016464/ENSOARG00020017020/ENSOARG00020017583/ENSOARG00020017875/ENSOARG00020000988/ENSOARG00020002241/ENSOARG00020003679/ENSOARG00020005089/ENSOARG00020005472/ENSOARG00020005952/ENSOARG00020009782/ENSOARG00020010271/ENSOARG00020012103/ENSOARG00020012325/ENSOARG00020017236/ENSOARG00020017864/ENSOARG00020021331/…	22	2643
GO:0030425	dendrite	0.014756	126/15214	0.00012961	0.00602703	0.00496284	ENSOARG00020003541/ENSOARG00020006061/ENSOARG00020006299/ENSOARG00020007818/ENSOARG00020008087/ENSOARG00020008106/ENSOARG00020008708/ENSOARG00020009166/ENSOARG00020010000/ENSOARG00020012826/ENSOARG00020012910/ENSOARG00020013872/ENSOARG00020014704/ENSOARG00020014752/ENSOARG00020016030/ENSOARG00020017328/ENSOARG00020000847/ENSOARG00020002348/ENSOARG00020004893/ENSOARG00020005109/ENSOARG00020005457/…	39	2643
GO:0045121	membrane raft	0.0124858	107/15214	0.00044356	0.0176351	0.0145213	ENSOARG00020000445/ENSOARG00020001209/ENSOARG00020005581/ENSOARG00020009091/ENSOARG00020010657/ENSOARG00020011696/ENSOARG00020011715/ENSOARG00020014883/ENSOARG00020016474/ENSOARG00020017062/ENSOARG00020022160/ENSOARG00020022585/ENSOARG00020000847/ENSOARG00020001032/ENSOARG00020001886/ENSOARG00020002682/ENSOARG00020007686/ENSOARG00020008826/ENSOARG00020009332/ENSOARG00020010090/ENSOARG00020010440/…	33	2643
GO:0016604	nuclear body	0.0249716	257/15214	0.00047406	0.0176351	0.0145213	ENSOARG00020000567/ENSOARG00020000658/ENSOARG00020001027/ENSOARG00020003781/ENSOARG00020004496/ENSOARG00020004592/ENSOARG00020004714/ENSOARG00020005575/ENSOARG00020007863/ENSOARG00020008735/ENSOARG00020011219/ENSOARG00020011596/ENSOARG00020011808/ENSOARG00020017904/ENSOARG00020019481/ENSOARG00020019694/ENSOARG00020020198/ENSOARG00020021029/ENSOARG00020022874/ENSOARG00020024333/ENSOARG00020024390/…	66	2643
GO:0000139	Golgi membrane	0.014756	135/15214	0.00061637	0.0208445	0.017164	ENSOARG00020000445/ENSOARG00020002326/ENSOARG00020002523/ENSOARG00020003212/ENSOARG00020003958/ENSOARG00020005237/ENSOARG00020006393/ENSOARG00020014612/ENSOARG00020018756/ENSOARG00020023325/ENSOARG00020023374/ENSOARG00020023581/ENSOARG00020024186/ENSOARG00020024347/ENSOARG00020001400/ENSOARG00020001722/ENSOARG00020003403/ENSOARG00020004342/ENSOARG00020004393/ENSOARG00020005534/ENSOARG00020005718/…	39	2643
GO:0008076	voltage-gated potassium channel complex	0.00794552	60/15214	0.00077603	0.0240568	0.0198091	ENSOARG00020002102/ENSOARG00020002747/ENSOARG00020005569/ENSOARG00020009091/ENSOARG00020009100/ENSOARG00020009166/ENSOARG00020009186/ENSOARG00020009524/ENSOARG00020010045/ENSOARG00020011748/ENSOARG00020012910/ENSOARG00020015454/ENSOARG00020018421/ENSOARG00020020423/ENSOARG00020020607/ENSOARG00020023195/ENSOARG00020000050/ENSOARG00020006582/ENSOARG00020008523/ENSOARG00020012309/ENSOARG00020015228	21	2643
GO:0005925	focal adhesion	0.0128642	115/15214	0.0008547	0.0244576	0.0201392	ENSOARG00020003443/ENSOARG00020005373/ENSOARG00020006169/ENSOARG00020006299/ENSOARG00020011696/ENSOARG00020013014/ENSOARG00020014883/ENSOARG00020016033/ENSOARG00020020198/ENSOARG00020021910/ENSOARG00020022585/ENSOARG00020022681/ENSOARG00020023076/ENSOARG00020023407/ENSOARG00020000994/ENSOARG00020001688/ENSOARG00020004232/ENSOARG00020005688/ENSOARG00020006014/ENSOARG00020007686/ENSOARG00020009618/…	34	2643
GO:0043235	receptor complex	0.0121075	107/15214	0.00096604	0.025669	0.0211366	ENSOARG00020000438/ENSOARG00020001685/ENSOARG00020005176/ENSOARG00020006169/ENSOARG00020006412/ENSOARG00020006610/ENSOARG00020008168/ENSOARG00020008304/ENSOARG00020009797/ENSOARG00020010379/ENSOARG00020014177/ENSOARG00020016019/ENSOARG00020017959/ENSOARG00020018243/ENSOARG00020022585/ENSOARG00020023076/ENSOARG00020023638/ENSOARG00020001563/ENSOARG00020003517/ENSOARG00020004893/ENSOARG00020004954/…	32	2643
GO:0000781	chromosome, telomeric region	0.00945895	78/15214	0.00113574	0.0281664	0.0231931	ENSOARG00020002944/ENSOARG00020004976/ENSOARG00020006342/ENSOARG00020009861/ENSOARG00020011525/ENSOARG00020014512/ENSOARG00020016574/ENSOARG00020016887/ENSOARG00020017449/ENSOARG00020020250/ENSOARG00020024333/ENSOARG00020024396/ENSOARG00020025342/ENSOARG00020000231/ENSOARG00020004263/ENSOARG00020005083/ENSOARG00020006289/ENSOARG00020009086/ENSOARG00020009606/ENSOARG00020009640/ENSOARG00020011913/…	25	2643
GO:0005874	microtubule	0.0109724	96/15214	0.00137441	0.031955	0.0263127	ENSOARG00020003541/ENSOARG00020006300/ENSOARG00020006765/ENSOARG00020009464/ENSOARG00020010079/ENSOARG00020014518/ENSOARG00020021633/ENSOARG00020023513/ENSOARG00020000929/ENSOARG00020000944/ENSOARG00020000988/ENSOARG00020001038/ENSOARG00020001075/ENSOARG00020004912/ENSOARG00020005109/ENSOARG00020005476/ENSOARG00020006411/ENSOARG00020012049/ENSOARG00020012625/ENSOARG00020012912/ENSOARG00020013365/…	29	2643
GO:0016605	PML body	0.00681044	52/15214	0.00207363	0.0453758	0.0373638	ENSOARG00020005084/ENSOARG00020005570/ENSOARG00020005726/ENSOARG00020015210/ENSOARG00020015498/ENSOARG00020016053/ENSOARG00020016887/ENSOARG00020017449/ENSOARG00020019694/ENSOARG00020022558/ENSOARG00020026231/ENSOARG00020001455/ENSOARG00020006427/ENSOARG00020009781/ENSOARG00020011913/ENSOARG00020014013/ENSOARG00020020282/ENSOARG00020022035	18	2643
GO:0005856	cytoskeleton	0.0177828	181/15214	0.00226953	0.0469037	0.0386219	ENSOARG00020002045/ENSOARG00020003547/ENSOARG00020003568/ENSOARG00020004293/ENSOARG00020005373/ENSOARG00020006299/ENSOARG00020006300/ENSOARG00020007565/ENSOARG00020013822/ENSOARG00020014063/ENSOARG00020016706/ENSOARG00020017328/ENSOARG00020019160/ENSOARG00020020858/ENSOARG00020022090/ENSOARG00020026361/ENSOARG00020026420/ENSOARG00020000988/ENSOARG00020001197/ENSOARG00020001692/ENSOARG00020004232/…	47	2643
GO:0008305	integrin complex	0.00416194	26/15214	0.00254267	0.0479244	0.0394624	ENSOARG00020002418/ENSOARG00020003443/ENSOARG00020009797/ENSOARG00020013401/ENSOARG00020022585/ENSOARG00020023076/ENSOARG00020025800/ENSOARG00020002879/ENSOARG00020012015/ENSOARG00020024053/ENSOARG00020024317	11	2643
GO:0016323	basolateral plasma membrane	0.0128642	122/15214	0.00257658	0.0479244	0.0394624	ENSOARG00020000445/ENSOARG00020001685/ENSOARG00020002750/ENSOARG00020002931/ENSOARG00020007403/ENSOARG00020008535/ENSOARG00020011115/ENSOARG00020019914/ENSOARG00020023252/ENSOARG00020023359/ENSOARG00020025943/ENSOARG00020026144/ENSOARG00020026420/ENSOARG00020001658/ENSOARG00020006509/ENSOARG00020006729/ENSOARG00020007642/ENSOARG00020007736/ENSOARG00020008845/ENSOARG00020008946/ENSOARG00020010870/…	34	2643
GO:0030027	lamellipodium	0.0109724	100/15214	0.00272278	0.0482322	0.0397158	ENSOARG00020000430/ENSOARG00020003541/ENSOARG00020011213/ENSOARG00020014063/ENSOARG00020016030/ENSOARG00020016033/ENSOARG00020021962/ENSOARG00020022585/ENSOARG00020024032/ENSOARG00020024899/ENSOARG00020004410/ENSOARG00020004720/ENSOARG00020006149/ENSOARG00020006919/ENSOARG00020006922/ENSOARG00020007167/ENSOARG00020009121/ENSOARG00020009594/ENSOARG00020011875/ENSOARG00020012079/ENSOARG00020014210/…	29	2643
GO:0005764	lysosome	0.0155127	155/15214	0.0029112	0.0490078	0.0403545	ENSOARG00020000815/ENSOARG00020002422/ENSOARG00020005418/ENSOARG00020007179/ENSOARG00020009546/ENSOARG00020010726/ENSOARG00020011169/ENSOARG00020013872/ENSOARG00020014553/ENSOARG00020018125/ENSOARG00020018596/ENSOARG00020018933/ENSOARG00020019754/ENSOARG00020023609/ENSOARG00020024844/ENSOARG00020025220/ENSOARG00020000847/ENSOARG00020001680/ENSOARG00020001886/ENSOARG00020003119/ENSOARG00020004298/…	41	2643
GO:0000800	lateral element	0.00227015	10/15214	0.00303005	0.0490078	0.0403545	ENSOARG00020009456/ENSOARG00020017449/ENSOARG00020021029/ENSOARG00020001798/ENSOARG00020015423/ENSOARG00020018586	6	2643
GO:0043005	neuron projection	0.0124858	119/15214	0.00321705	0.0498643	0.0410598	ENSOARG00020001497/ENSOARG00020010781/ENSOARG00020013733/ENSOARG00020013822/ENSOARG00020013872/ENSOARG00020014063/ENSOARG00020017175/ENSOARG00020017235/ENSOARG00020017317/ENSOARG00020017380/ENSOARG00020017583/ENSOARG00020024798/ENSOARG00020000847/ENSOARG00020001032/ENSOARG00020001034/ENSOARG00020002946/ENSOARG00020005109/ENSOARG00020005989/ENSOARG00020007009/ENSOARG00020009165/ENSOARG00020009594/…	33	2643
MF
ID	Description	GeneRatio	BgRatio	pvalue	p.adjust	qvalue	geneID	Count	query
GO:0005085	guanyl-nucleotide exchange factor activity	0.0210055	173/15541	1.65652e-07	8.79613e-05	7.7595e-05	ENSOARG00020000430/ENSOARG00020000567/ENSOARG00020002182/ENSOARG00020006077/ENSOARG00020006393/ENSOARG00020006628/ENSOARG00020007298/ENSOARG00020007835/ENSOARG00020008022/ENSOARG00020008354/ENSOARG00020011246/ENSOARG00020015640/ENSOARG00020016107/ENSOARG00020016798/ENSOARG00020020529/ENSOARG00020022332/ENSOARG00020025719/ENSOARG00020026066/ENSOARG00020001049/ENSOARG00020001161/ENSOARG00020001314/…	61	2904
GO:0005216	ion channel activity	0.0210055	179/15541	6.41236e-07	0.000170248	0.000150184	ENSOARG00020001231/ENSOARG00020001801/ENSOARG00020002091/ENSOARG00020002102/ENSOARG00020002747/ENSOARG00020004627/ENSOARG00020006792/ENSOARG00020008106/ENSOARG00020009091/ENSOARG00020009100/ENSOARG00020009166/ENSOARG00020009186/ENSOARG00020009524/ENSOARG00020010045/ENSOARG00020011305/ENSOARG00020011748/ENSOARG00020012910/ENSOARG00020014375/ENSOARG00020015454/ENSOARG00020016096/ENSOARG00020016480/…	61	2904
GO:0005096	GTPase activator activity	0.0168733	138/15541	2.09015e-06	0.000369956	0.000326356	ENSOARG00020000567/ENSOARG00020000831/ENSOARG00020002182/ENSOARG00020003466/ENSOARG00020004714/ENSOARG00020005700/ENSOARG00020006628/ENSOARG00020006629/ENSOARG00020006899/ENSOARG00020008175/ENSOARG00020010000/ENSOARG00020010664/ENSOARG00020012053/ENSOARG00020015640/ENSOARG00020016798/ENSOARG00020022032/ENSOARG00020022418/ENSOARG00020025262/ENSOARG00020025719/ENSOARG00020000269/ENSOARG00020000847/…	49	2904
GO:0140359	ABC-type transporter activity	0.00826446	51/15541	3.57974e-06	0.000475211	0.000419206	ENSOARG00020004289/ENSOARG00020006412/ENSOARG00020009084/ENSOARG00020010832/ENSOARG00020011210/ENSOARG00020013181/ENSOARG00020014282/ENSOARG00020019048/ENSOARG00020022837/ENSOARG00020023009/ENSOARG00020024186/ENSOARG00020026144/ENSOARG00020001119/ENSOARG00020002682/ENSOARG00020005538/ENSOARG00020006172/ENSOARG00020006241/ENSOARG00020007506/ENSOARG00020009349/ENSOARG00020011134/ENSOARG00020012508/…	24	2904
GO:0031267	small GTPase binding	0.0203168	189/15541	2.15316e-05	0.00228665	0.00201717	ENSOARG00020000083/ENSOARG00020000567/ENSOARG00020002182/ENSOARG00020002287/ENSOARG00020002641/ENSOARG00020003335/ENSOARG00020004854/ENSOARG00020005700/ENSOARG00020006013/ENSOARG00020006396/ENSOARG00020012995/ENSOARG00020014063/ENSOARG00020014519/ENSOARG00020015640/ENSOARG00020019410/ENSOARG00020021871/ENSOARG00020021962/ENSOARG00020022032/ENSOARG00020022151/ENSOARG00020025774/ENSOARG00020000387/…	59	2904
GO:0004553	hydrolase activity, hydrolyzing O-glycosyl compounds	0.00550964	33/15541	9.66503e-05	0.00855355	0.0075455	ENSOARG00020000546/ENSOARG00020002809/ENSOARG00020003972/ENSOARG00020005237/ENSOARG00020008384/ENSOARG00020011028/ENSOARG00020012566/ENSOARG00020026083/ENSOARG00020000329/ENSOARG00020008066/ENSOARG00020010968/ENSOARG00020014356/ENSOARG00020015290/ENSOARG00020015671/ENSOARG00020017261/ENSOARG00020021358	16	2904
GO:0004672	protein kinase activity	0.0426997	491/15541	0.000154456	0.0106166	0.00936541	ENSOARG00020001251/ENSOARG00020001542/ENSOARG00020002145/ENSOARG00020003040/ENSOARG00020003121/ENSOARG00020004293/ENSOARG00020004339/ENSOARG00020005176/ENSOARG00020006010/ENSOARG00020007164/ENSOARG00020007391/ENSOARG00020008087/ENSOARG00020008638/ENSOARG00020008995/ENSOARG00020009639/ENSOARG00020010379/ENSOARG00020010429/ENSOARG00020010540/ENSOARG00020011491/ENSOARG00020011525/ENSOARG00020013165/…	124	2904
GO:0008569	minus-end-directed microtubule motor activity	0.00378788	19/15541	0.000162745	0.0106166	0.00936541	ENSOARG00020002647/ENSOARG00020003395/ENSOARG00020008105/ENSOARG00020010169/ENSOARG00020011509/ENSOARG00020014518/ENSOARG00020017219/ENSOARG00020004755/ENSOARG00020010512/ENSOARG00020012049/ENSOARG00020016617	11	2904
GO:0004725	protein tyrosine phosphatase activity	0.00826446	62/15541	0.000179942	0.0106166	0.00936541	ENSOARG00020001497/ENSOARG00020002404/ENSOARG00020003856/ENSOARG00020006169/ENSOARG00020008080/ENSOARG00020009353/ENSOARG00020011696/ENSOARG00020014792/ENSOARG00020016706/ENSOARG00020020157/ENSOARG00020002274/ENSOARG00020003286/ENSOARG00020004343/ENSOARG00020009238/ENSOARG00020009883/ENSOARG00020013389/ENSOARG00020013665/ENSOARG00020015479/ENSOARG00020019275/ENSOARG00020019325/ENSOARG00020019689/…	24	2904
GO:0005249	voltage-gated potassium channel activity	0.00792011	59/15541	0.00021554	0.0114452	0.0100964	ENSOARG00020002102/ENSOARG00020002747/ENSOARG00020005569/ENSOARG00020009091/ENSOARG00020009100/ENSOARG00020009166/ENSOARG00020009186/ENSOARG00020009524/ENSOARG00020010045/ENSOARG00020011748/ENSOARG00020012910/ENSOARG00020015454/ENSOARG00020018421/ENSOARG00020020423/ENSOARG00020020504/ENSOARG00020023195/ENSOARG00020024032/ENSOARG00020000050/ENSOARG00020005457/ENSOARG00020008523/ENSOARG00020011745/…	23	2904
GO:0004866	endopeptidase inhibitor activity	0.00378788	20/15541	0.000300653	0.0133243	0.011754	ENSOARG00020001064/ENSOARG00020001656/ENSOARG00020005617/ENSOARG00020007257/ENSOARG00020007482/ENSOARG00020007526/ENSOARG00020009383/ENSOARG00020002281/ENSOARG00020003946/ENSOARG00020004461/ENSOARG00020016763	11	2904
GO:0016887	ATP hydrolysis activity	0.0179063	176/15541	0.000301115	0.0133243	0.011754	ENSOARG00020001800/ENSOARG00020002647/ENSOARG00020002654/ENSOARG00020003248/ENSOARG00020003485/ENSOARG00020005673/ENSOARG00020006412/ENSOARG00020008735/ENSOARG00020009458/ENSOARG00020009464/ENSOARG00020011210/ENSOARG00020011846/ENSOARG00020012354/ENSOARG00020013602/ENSOARG00020015236/ENSOARG00020015273/ENSOARG00020015478/ENSOARG00020019961/ENSOARG00020025958/ENSOARG00020000191/ENSOARG00020000231/…	52	2904
GO:1990380	Lys48-specific deubiquitinase activity	0.00309917	15/15541	0.000460156	0.0187956	0.0165805	ENSOARG00020011596/ENSOARG00020014368/ENSOARG00020017297/ENSOARG00020017904/ENSOARG00020021211/ENSOARG00020008860/ENSOARG00020013745/ENSOARG00020014395/ENSOARG00020014627	9	2904
GO:0005516	calmodulin binding	0.00792011	63/15541	0.000651317	0.0232416	0.0205025	ENSOARG00020002585/ENSOARG00020004195/ENSOARG00020007565/ENSOARG00020009832/ENSOARG00020014242/ENSOARG00020014933/ENSOARG00020019907/ENSOARG00020021962/ENSOARG00020023463/ENSOARG00020004912/ENSOARG00020005081/ENSOARG00020011936/ENSOARG00020012006/ENSOARG00020012100/ENSOARG00020012374/ENSOARG00020012985/ENSOARG00020017579/ENSOARG00020017864/ENSOARG00020018796/ENSOARG00020023236/ENSOARG00020023836/…	23	2904
GO:0140658	ATP-dependent chromatin remodeler activity	0.00482094	31/15541	0.000656542	0.0232416	0.0205025	ENSOARG00020002654/ENSOARG00020004976/ENSOARG00020007553/ENSOARG00020011767/ENSOARG00020016365/ENSOARG00020025706/ENSOARG00020002268/ENSOARG00020006205/ENSOARG00020015121/ENSOARG00020017233/ENSOARG00020020813/ENSOARG00020023106/ENSOARG00020024243/ENSOARG00020026027	14	2904
GO:0004709	MAP kinase kinase kinase activity	0.00275482	13/15541	0.000770928	0.0255852	0.0225699	ENSOARG00020001542/ENSOARG00020023530/ENSOARG00020000847/ENSOARG00020002856/ENSOARG00020004823/ENSOARG00020008829/ENSOARG00020021395/ENSOARG00020025996	8	2904
GO:0003725	double-stranded RNA binding	0.00688705	54/15541	0.00116622	0.0358941	0.031664	ENSOARG00020000973/ENSOARG00020003112/ENSOARG00020003248/ENSOARG00020012162/ENSOARG00020024390/ENSOARG00020001038/ENSOARG00020003679/ENSOARG00020010091/ENSOARG00020010492/ENSOARG00020011106/ENSOARG00020012103/ENSOARG00020012325/ENSOARG00020015501/ENSOARG00020016090/ENSOARG00020017761/ENSOARG00020018096/ENSOARG00020020855/ENSOARG00020021528/ENSOARG00020023096/ENSOARG00020025004	20	2904
GO:0005245	voltage-gated calcium channel activity	0.00413223	26/15541	0.00125578	0.0358941	0.031664	ENSOARG00020001743/ENSOARG00020002091/ENSOARG00020006219/ENSOARG00020008221/ENSOARG00020008535/ENSOARG00020014375/ENSOARG00020017625/ENSOARG00020017774/ENSOARG00020024032/ENSOARG00020024093/ENSOARG00020001592/ENSOARG00020021987	12	2904
GO:0005545	1-phosphatidylinositol binding	0.00241047	11/15541	0.00128435	0.0358941	0.031664	ENSOARG00020003963/ENSOARG00020007663/ENSOARG00020015498/ENSOARG00020026420/ENSOARG00020010565/ENSOARG00020013638/ENSOARG00020015887	7	2904
GO:0022857	transmembrane transporter activity	0.0179063	187/15541	0.00140451	0.0372898	0.0328952	ENSOARG00020000445/ENSOARG00020003221/ENSOARG00020003358/ENSOARG00020003372/ENSOARG00020003386/ENSOARG00020003716/ENSOARG00020004743/ENSOARG00020005486/ENSOARG00020007757/ENSOARG00020007997/ENSOARG00020008429/ENSOARG00020008564/ENSOARG00020011245/ENSOARG00020014227/ENSOARG00020015596/ENSOARG00020016039/ENSOARG00020016215/ENSOARG00020016500/ENSOARG00020016812/ENSOARG00020017032/ENSOARG00020018148/…	52	2904
GO:0008509	anion transmembrane transporter activity	0.00275482	14/15541	0.00150457	0.0375674	0.03314	ENSOARG00020015363/ENSOARG00020020984/ENSOARG00020001658/ENSOARG00020012593/ENSOARG00020014083/ENSOARG00020016425/ENSOARG00020018025/ENSOARG00020023288	8	2904
GO:0005540	hyaluronic acid binding	0.00309917	17/15541	0.00155682	0.0375674	0.03314	ENSOARG00020004566/ENSOARG00020009421/ENSOARG00020009476/ENSOARG00020010949/ENSOARG00020016111/ENSOARG00020021646/ENSOARG00020023508/ENSOARG00020026111/ENSOARG00020021234	9	2904
GO:0003678	DNA helicase activity	0.00447658	30/15541	0.00162721	0.0375674	0.03314	ENSOARG00020002654/ENSOARG00020009478/ENSOARG00020011382/ENSOARG00020017449/ENSOARG00020025342/ENSOARG00020000191/ENSOARG00020000231/ENSOARG00020003679/ENSOARG00020009086/ENSOARG00020010091/ENSOARG00020011913/ENSOARG00020019991/ENSOARG00020024387	13	2904
GO:0042393	histone binding	0.00964187	87/15541	0.00176658	0.0390855	0.0344792	ENSOARG00020005422/ENSOARG00020007769/ENSOARG00020009402/ENSOARG00020011219/ENSOARG00020015534/ENSOARG00020021871/ENSOARG00020022456/ENSOARG00020022814/ENSOARG00020024333/ENSOARG00020001159/ENSOARG00020002601/ENSOARG00020004961/ENSOARG00020005263/ENSOARG00020006205/ENSOARG00020007686/ENSOARG00020009317/ENSOARG00020010530/ENSOARG00020011477/ENSOARG00020012740/ENSOARG00020013762/ENSOARG00020017233/…	28	2904
GO:0005261	cation channel activity	0.00447658	31/15541	0.00232825	0.0475501	0.0419462	ENSOARG00020011305/ENSOARG00020016096/ENSOARG00020017317/ENSOARG00020017625/ENSOARG00020018243/ENSOARG00020023463/ENSOARG00020023638/ENSOARG00020024032/ENSOARG00020001362/ENSOARG00020011573/ENSOARG00020015921/ENSOARG00020016009/ENSOARG00020016401	13	2904
GO:0050839	cell adhesion molecule binding	0.00447658	31/15541	0.00232825	0.0475501	0.0419462	ENSOARG00020001497/ENSOARG00020003145/ENSOARG00020005424/ENSOARG00020009999/ENSOARG00020014909/ENSOARG00020016663/ENSOARG00020022585/ENSOARG00020023076/ENSOARG00020024734/ENSOARG00020024912/ENSOARG00020008303/ENSOARG00020019275/ENSOARG00020023096	13	2904
KEGG
ID	Description	GeneRatio	BgRatio	pvalue	p.adjust	qvalue	geneID	Count	query
oas04024	cAMP signaling pathway	0.0449438	240/9139	2.64458e-05	0.0070433	0.00567352	101105735/101113228/101121455/443013/101114243/641303/101113826/101104894/101121291/443337/101114458/105602258/101102228/101108228/101113850/101104552/100302341/101111207/101108767/101102067/443465/101112926/101111766/101122401/101108785/443238/101112196/101117327/443299/101120709/101106317/114113232/101106781/101102442/101108953/443384/101111268/101121944/101119637/101109759/443428/443453/443274…	56	1246
oas04114	Oocyte meiosis	0.0264848	121/9139	5.10119e-05	0.0070433	0.00567352	101105735/443515/101117574/105602258/443300/101113850/101109612/101111428/114109674/780452/101121276/101116012/443301/101108760/101122401/101108785/101117916/101120069/101117327/101109811/101116316/100216433/101121944/443453/101122602/101104605/101119007/101110448/101121915/101115712/101117264/443009/101108884	33	1246
oas04360	Axon guidance	0.0361156	186/9139	6.44204e-05	0.0070433	0.00567352	101119554/101120569/100169938/101120121/101121455/780482/101116473/101105380/101102792/114108599/101106370/101109148/101113850/100302341/443175/101114443/101110575/101117190/101122177/101116611/101115792/101119375/443454/101123150/101117666/443141/101113321/101104473/101115703/101120908/101118388/101102442/101117607/101116049/101109759/101113454/443453/101122602/101103341/101107068/101111299/1011…	45	1246
oas04911	Insulin secretion	0.0200642	87/9139	0.000165021	0.0115127	0.00927372	443461/101108548/101105735/101120522/101114243/443337/105602258/101113850/101104552/101108767/114109674/101122401/101108785/101112196/101117327/443384/101121944/443453/101118148/101118398/443118/101105660/101106371/101108884/101118410	25	1246
oas05414	Dilated cardiomyopathy	0.0216693	98/9139	0.000199312	0.0115127	0.00927372	101123550/101105735/101119848/101112498/101117424/554322/101119919/105602258/101117689/101104552/101111207/101108767/443141/101102067/100423047/101109832/101111766/101122401/101108785/101104978/101117327/101107517/101116675/101121944/101113211/443540/101106371	27	1246
oas04934	Cushing syndrome	0.0313002	162/9139	0.000216351	0.0115127	0.00927372	101108548/101105735/100169938/443467/100127219/101114243/780482/105602258/101102228/101113850/101104552/100302341/101108767/114109674/101123374/101114236/101118991/101122401/100126577/101108785/101108880/101117327/101109811/101107926/101106943/101106317/114113232/100216433/443107/101121944/100144755/443453/101112309/443118/101105363/101106371/101108884/100048994/101106993	39	1246
oas04921	Oxytocin signaling pathway	0.029695	152/9139	0.000245698	0.0115127	0.00927372	101123550/101105735/641303/101112498/101108939/101103425/105602258/101102896/101113850/101104552/100302341/101108767/114109674/101110000/101109720/101112591/101122401/101108785/101104978/101117327/101116675/100135445/101111289/101112950/443255/101102442/101117607/100142674/101121944/443077/443453/101122602/443460/100302078/101106371/101108884/101118410	37	1246
oas04918	Thyroid hormone synthesis	0.0176565	76/9139	0.00035651	0.0146169	0.0117742	101108548/101105735/101114243/100037677/105602258/101104654/101122273/114109674/101122401/101108785/101117327/443393/101108200/101122868/443384/101121944/101111972/443428/101118148/101118398/443118/101118410	22	1246
oas04261	Adrenergic signaling in cardiomyocytes	0.0288925	151/9139	0.000454249	0.0159342	0.0128353	101108548/101123550/101105735/101114243/101112498/105602258/101102896/101113850/101104552/100302341/101111207/101108767/101109720/101113409/101102067/101111766/101122401/101108785/101104978/101112196/101117327/101116675/443107/101119424/443384/101111268/101121944/443453/101118148/101118398/443118/101114233/101117264/101106371/443009/101108884	36	1246
oas05017	Spinocerebellar ataxia	0.0280899	146/9139	0.000485798	0.0159342	0.0128353	101120920/101121455/101119003/100192424/101105833/101110188/101115919/101102746/101117608/101111207/101123468/114109674/101112591/101121018/101111766/101119977/101120658/101103829/114117594/101122881/101109759/101120896/101121043/101104434/101105709/100171397/101106796/101104945/443271/443272/101103795/443273/101123251/101118410/100144760	35	1246
oas00500	Starch and sucrose metabolism	0.00963082	32/9139	0.000632831	0.0188699	0.0152001	101111501/101107690/101102774/554325/442998/101103668/101122795/554320/101113407/101115777/101103396/101117423	12	1246
oas04211	Longevity regulating pathway	0.0192616	90/9139	0.000740538	0.0202414	0.0163048	101108548/101105735/101121455/443515/101114243/101103425/105602258/101115739/101108228/101116044/101103911/101102510/101122401/101108785/101117327/780457/101110249/100142674/101121944/101115970/101109759/443118/101112456/443513	24	1246
oas04925	Aldosterone synthesis and secretion	0.0200642	96/9139	0.00084672	0.0213634	0.0172086	101108548/101105735/101114243/101108939/105602258/101113850/101104552/101109927/101108767/114109674/101122401/101108785/101117327/443107/443384/101111268/101121944/443453/101118148/101118398/443118/101106371/101108884/100048994/101118410	25	1246
oas04935	Growth hormone synthesis, secretion and action	0.024077	124/9139	0.00101841	0.0227024	0.0182872	101108548/101105735/100169938/101121455/101114243/101112260/105602258/101104552/100302341/101107324/101108767/114109674/101122401/101108785/443238/443370/101117327/101107936/101110241/101113909/101121944/101109759/101118865/101103341/443118/101112456/101102732/101106371/101118410/101123600	30	1246
oas04914	Progesterone-mediated oocyte maturation	0.0192616	92/9139	0.00103822	0.0227024	0.0182872	101105735/101120511/101121455/443515/101121291/105602258/101109612/100302341/101111428/101121276/101108760/101122401/101108785/101117916/101117327/101116316/100216433/101121944/101109759/101104605/101110448/101121915/101115712/100144758	24	1246
oas04916	Melanogenesis	0.0208668	103/9139	0.00111163	0.0227884	0.0183565	101105735/100169938/101114243/780482/105602258/101113850/100302341/101123374/101114236/101118991/101122401/100126577/101108785/101117327/101107926/101121944/443453/100034666/101112309/780504/443118/443139/780502/101108884/101118410/101123600	26	1246
oas04350	TGF-beta signaling pathway	0.0192616	93/9139	0.0012224	0.0230082	0.0185336	101121843/101117688/101105084/101114400/554322/443172/101114231/443175/443454/443229/105604271/101102442/101102328/443048/101106698/101113836/101120662/443171/443540/100302078/443009/101103370/494191/101123600	24	1246
oas04510	Focal adhesion	0.0361156	211/9139	0.00126265	0.0230082	0.0185336	100169938/101119848/101121455/443515/101104655/641303/101117424/101102792/114108599/101119919/101117689/101111424/100270715/101105176/443141/101116381/100423047/101120460/101109832/101107517/101120709/101115552/101107936/101106317/114113232/101107969/101121444/101110241/101120658/101102442/101102873/101112735/101109759/101121625/101118865/101105743/100127211/101106012/443087/101112706/100302078/1…	45	1246
oas04750	Inflammatory mediator regulation of TRP channels	0.0216693	111/9139	0.00163369	0.0239195	0.0192676	101105735/101121455/443013/105602258/101117259/101113850/101120341/101110158/114109674/101121868/101113534/106991621/101122401/101108785/101117327/101103799/101121944/101109759/443453/101120781/101103341/101108884/768095/101104943/101121563/101107639/101118410	27	1246
oas04722	Neurotrophin signaling pathway	0.0232745	122/9139	0.0016417	0.0239195	0.0192676	100169938/101121455/101102792/114108599/101112260/100302082/101108228/443300/101113850/100135696/101111428/101107132/101121018/101107936/101106317/114113232/101110241/101115774/101109759/101102488/443453/101118865/101103341/101114308/101121915/100302078/101102732/101108884/101107639	29	1246
oas04713	Circadian entrainment	0.0192616	95/9139	0.00167638	0.0239195	0.0192676	101105735/443337/105602258/101113850/100302341/114109674/101110000/101112591/101122401/101108785/101117327/101111289/101121944/443533/443453/443274/443118/443271/443272/443022/101106371/443273/101108884/101118410	24	1246
oas05205	Proteoglycans in cancer	0.0369181	220/9139	0.0017185	0.0239195	0.0192676	101104709/101119848/101121455/443515/101104655/641303/780482/554322/101102792/114108599/101114231/101113850/100135696/101117190/114109674/101123374/101115623/101117666/101114236/443141/100423047/101118991/100126577/101108785/101120709/101110196/101102442/101112967/443048/101109759/443519/443453/101118865/101112309/101103341/443087/443540/101104610/101114308/100302078/101102732/443228/101105804/10…	46	1246
oas04611	Platelet activation	0.024077	128/9139	0.0017448	0.0239195	0.0192676	101105735/101114407/101119848/101121455/641303/105602258/101102896/101104023/100101231/100302341/101117190/114109674/101110000/101109720/443141/100423047/101122401/101108785/101117327/101111361/101106317/114113232/101102442/101121944/101112735/101109759/443077/101105725/101116048/100302078	30	1246
oas00052	Galactose metabolism	0.00882825	31/9139	0.00179314	0.0239195	0.0192676	101107690/101102774/101120986/101104042/101113407/101115777/443164/100620048/101120144/101117423/101106236	11	1246
oas04022	cGMP-PKG signaling pathway	0.029695	168/9139	0.00182313	0.0239195	0.0192676	101108548/101105735/101114243/641303/101121291/105602258/101102896/101104552/100302341/101111207/101108767/114109674/101110000/101109720/101102067/443465/101111766/101122401/101117327/101112950/443107/101102442/101117607/443384/101111268/101121944/101109357/443077/101122602/101118148/101118398/101120781/443118/443139/101112456/100302078/101106371	37	1246
oas01210	2-Oxocarboxylic acid metabolism	0.00642055	19/9139	0.00218321	0.027542	0.0221857	443485/443257/101109163/106991334/101109822/101104080/101121661/101112658	8	1246
oas04540	Gap junction	0.0184591	92/9139	0.00240066	0.0291636	0.0234919	101105735/105602258/443200/100302341/114109674/101110000/101106224/101122401/101108785/443346/114113987/101119975/101120326/106990101/101117327/101109858/101121944/101118865/100302357/101106012/101113525/101102732/101118410	23	1246
oas04933	AGE-RAGE signaling pathway in diabetic complications	0.0208668	109/9139	0.00264683	0.0310057	0.0249757	100127219/101121455/554322/101102792/114108599/101114231/101108228/100101231/443547/100034665/100036757/101115552/443107/101113909/101102873/443127/101109759/443077/101103341/443171/443540/101112706/101107639/494191/100216462/101118410	26	1246
oas04912	GnRH signaling pathway	0.0184591	93/9139	0.00278781	0.031531	0.0253989	101105735/101102792/114108599/101112260/105602258/100302082/101113850/101104552/443547/101108767/114109674/101122401/101108785/101117327/101109858/101121944/443453/101118865/101102732/101106371/101108884/101107639/101118410	23	1246
oas04020	Calcium signaling pathway	0.0393258	244/9139	0.00298041	0.031722	0.0255527	101120920/101113228/443074/101104894/101108939/106990147/101113850/101104552/443425/101109323/101111207/101113364/101122003/101108767/114109674/101112591/101105292/101102067/443465/101112926/101111766/101122401/101108785/101111919/101122011/101117327/101111289/443107/101102873/101111268/101121944/443533/443077/443453/101122602/101120781/101113211/101103341/101106012/443087/443139/101104968/101116…	49	1246
oas04015	Rap1 signaling pathway	0.035313	214/9139	0.00299812	0.031722	0.0255527	101105735/101113058/101114407/101121455/443515/443074/101105380/101102792/114108599/105602258/101104023/100302341/101114443/101110575/101115792/443141/100423047/101118390/101112926/101122401/443346/101102808/101112196/101117327/101120709/101106317/114113232/101102873/101121944/101112735/101109759/101112448/101103341/101118864/101106012/780504/443087/101104968/101105821/100302078/101113525/1011214…	44	1246
oas04927	Cortisol synthesis and secretion	0.0144462	68/9139	0.0035571	0.0364602	0.0293694	101108548/101105735/101114243/105602258/101104552/101108767/114109674/101122401/101108785/101108880/101117327/443107/101121944/443118/101113131/101105363/101106371/100048994	18	1246
oas04530	Tight junction	0.0304976	182/9139	0.00425295	0.04148	0.033413	101112965/101103425/101102792/114108599/101112260/100302082/443200/101113409/443141/101118390/101121018/101106044/101108810/101119180/101108785/114113987/101119975/101120326/106990101/101102808/101122929/101103028/101110196/100135445/101102442/100142674/100302357/101117550/443347/101113152/443506/100302078/101106371/443009/101105804/101118304/101122748/101110485	38	1246
oas04919	Thyroid hormone signaling pathway	0.0224719	124/9139	0.00429976	0.04148	0.033413	443461/100169938/101109985/101121455/101119324/101108604/101111207/101107264/101102067/100423047/101111766/101108785/443255/443164/443384/101109759/101106726/443519/101107616/101118148/101118398/101103341/101123354/443228/101106112/101123015/101118410/101123600	28	1246
oas04727	GABAergic synapse	0.0168539	86/9139	0.00488623	0.0457909	0.0368855	101105735/101120920/101112470/101104110/101122539/105602258/101104552/100302341/101108767/101121462/101122401/101108785/101117327/101112042/101121265/101121944/101110852/101105462/101106371/101118410/101106448	21	1246

## Sheet: Figure 7
RT-qPCR	CON			HS
oar-miR-411a-5p	0.93147	1.17725	0.911932	0.353493	0.0840694	0.244201
oar-miR-200c	0.960488	1.14155	0.91204	1.50213	2.03653	1.60757
